# Supplementary material for: Molecular and Drug Resistance Characteristics of Haemophilus influenzae Carried by Pediatric Patients with Adenoid Hypertrophy
Source: Microorganisms. 2025 Jul 29;13(8):1764. doi: 10.3390/microorganisms13081764 (PMC12388765; doi:10.3390/microorganisms13081764)
Supplement: Supplementary file 1 [file microorganisms-13-01764-s001.zip]

Archive with 1 entries (1 files):
- microorganisms-3745136-supplementary.pdf
